# Supplementary material for: Word frequency and reading demands modulate brain activation in the inferior frontal gyrus
Source: Sci Rep. 2023 Oct 11;13:17217. doi: 10.1038/s41598-023-44420-z (PMC10567770; doi:10.1038/s41598-023-44420-z)
Supplement: Supplementary file 1 — Supplementary Information 1. [file 41598_2023_44420_MOESM1_ESM.csv]

Subject	Region	X	Y	Z
010EB	IPC	-30	-58	52
010EB	MTG-STG	-54	-46	4
010EB	Oper	-45	8	19
010EB	Orb	-42	38	-11
010EB	Tri	-42	23	22
010EB	vOTC	-42	-70	-14
011EB	IPC	-27	-49	46
011EB	MTG-STG	-54	-40	10
011EB	Oper	-42	11	25
011EB	Orb	-30	29	-5
011EB	Tri	-39	20	25
011EB	vOTC	-42	-67	-11
015EB	IPC	-30	-43	52
015EB	MTG-STG	-60	-49	13
015EB	Oper	-33	14	31
015EB	Orb	-27	23	-14
015EB	Tri	-54	23	25
015EB	vOTC	-36	-61	-14
016EB	IPC	-30	-55	52
016EB	MTG-STG	-63	-37	4
016EB	Oper	-57	11	25
016EB	Orb	-36	32	-8
016EB	Tri	-42	23	28
016EB	vOTC	-36	-76	-14
017EB	IPC	-33	-58	52
017EB	MTG-STG	-48	-43	7
017EB	Oper	-42	11	19
017EB	Orb	-30	32	-5
017EB	Tri	-36	20	25
017EB	vOTC	-24	-76	-14
018EB	IPC	-33	-52	46
018EB	MTG-STG	-54	-37	4
018EB	Oper	-45	5	31
018EB	Orb	-30	32	-14
018EB	Tri	-36	32	10
018EB	vOTC	-36	-70	-11
01EB	IPC	-24	-67	43
01EB	MTG-STG	-51	-34	4
01EB	Oper	-45	8	19
01EB	Orb	-45	29	-11
01EB	Tri	-45	23	13
01EB	vOTC	-30	-52	-14
020EB	IPC	-33	-58	52
020EB	MTG-STG	-51	-37	7
020EB	Oper	-57	8	22
020EB	Orb	-36	29	-8
020EB	Tri	-45	26	19
020EB	vOTC	-39	-64	-11
021EB	IPC	-39	-40	40
021EB	MTG-STG	-63	-37	7
021EB	Oper	-60	11	16
021EB	Orb	-39	32	-14
021EB	Tri	-39	32	13
021EB	vOTC	-27	-76	-11
023EB	IPC	-30	-79	43
023EB	MTG-STG	-48	-40	10
023EB	Oper	-57	14	19
023EB	Orb	-30	35	-5
023EB	Tri	-48	32	16
023EB	vOTC	-39	-58	-14
024EB	IPC	-27	-52	43
024EB	MTG-STG	-51	-40	10
024EB	Oper	-45	8	25
024EB	Orb	-42	23	5
024EB	Tri	-45	23	16
024EB	vOTC	-39	-70	-14
02EB	IPC	-39	-46	43
02EB	MTG-STG	-48	-37	4
02EB	Oper	-39	8	25
02EB	Orb	-48	23	-8
02EB	Tri	-51	23	22
02EB	vOTC	-27	-73	-11
030LBB	IPC	-30	-61	43
030LBB	MTG-STG	-54	-52	7
030LBB	Oper	-39	8	28
030LBB	Orb	-45	38	-8
030LBB	Tri	-51	32	13
030LBB	vOTC	-36	-64	-11
031LBB	IPC	-30	-46	52
031LBB	MTG-STG	-51	-55	4
031LBB	Oper	-42	14	16
031LBB	Orb	-48	41	-8
031LBB	Tri	-36	23	19
031LBB	vOTC	-33	-73	-14
032LBB	IPC	-30	-70	46
032LBB	MTG-STG	-51	-46	7
032LBB	Oper	-42	8	22
032LBB	Orb	-33	32	-8
032LBB	Tri	-51	26	10
032LBB	vOTC	-33	-70	-14
033LBB	IPC	-30	-55	49
033LBB	MTG-STG	-57	-46	4
033LBB	Oper	-51	8	28
033LBB	Orb	-48	29	-8
033LBB	Tri	-42	32	25
033LBB	vOTC	-42	-55	-11
034LBB	IPC	-54	-37	37
034LBB	MTG-STG	-48	-46	7
034LBB	Oper	-45	8	28
034LBB	Orb	-27	29	-14
034LBB	Tri	-42	29	10
034LBB	vOTC	-36	-61	-11
035LBB	IPC	-30	-49	46
035LBB	MTG-STG	-54	-43	7
035LBB	Oper	-48	8	25
035LBB	Orb	-36	29	-14
035LBB	Tri	-39	38	7
035LBB	vOTC	-39	-70	-14
036LBB	IPC	-33	-46	43
036LBB	MTG-STG	-45	-46	7
036LBB	Oper	-42	11	28
036LBB	Orb	-45	32	-8
036LBB	Tri	-36	29	19
036LBB	vOTC	-42	-73	-11
037LBB	IPC	-27	-55	55
037LBB	MTG-STG	-57	-40	19
037LBB	Oper	-48	11	28
037LBB	Orb	-45	38	-5
037LBB	Tri	-51	20	19
037LBB	vOTC	-36	-64	-14
038LBB	IPC	-33	-58	49
038LBB	MTG-STG	-54	-40	7
038LBB	Oper	-42	8	25
038LBB	Orb	-30	29	-14
038LBB	Tri	-54	26	19
038LBB	vOTC	-33	-73	-14
039LBB	IPC	-33	-55	52
039LBB	MTG-STG	-60	-49	4
039LBB	Oper	-51	8	28
039LBB	Orb	-36	23	-8
039LBB	Tri	-48	29	25
039LBB	vOTC	-42	-64	-17
040LBB	IPC	-33	-55	52
040LBB	MTG-STG	-54	-37	4
040LBB	Oper	-36	11	28
040LBB	Orb	-33	26	-8
040LBB	Tri	-45	20	25
040LBB	vOTC	-30	-70	-14
041LBB	IPC	-39	-52	55
041LBB	MTG-STG	-48	-43	7
041LBB	Oper	-48	14	16
041LBB	Orb	-39	29	-8
041LBB	Tri	-54	20	28
041LBB	vOTC	-33	-67	-14
042LBB	IPC	-30	-58	49
042LBB	MTG-STG	-48	-46	4
042LBB	Oper	-51	8	22
042LBB	Orb	-48	26	-14
042LBB	Tri	-51	26	16
042LBB	vOTC	-33	-76	-8
043LBB	IPC	-45	-40	46
043LBB	MTG-STG	-51	-40	7
043LBB	Oper	-42	17	19
043LBB	Orb	-39	29	-8
043LBB	Tri	-54	26	19
043LBB	vOTC	-39	-67	-14
044LBB	IPC	-27	-52	52
044LBB	MTG-STG	-51	-40	7
044LBB	Oper	-42	14	16
044LBB	Orb	-42	20	-8
044LBB	Tri	-54	29	4
044LBB	vOTC	-39	-70	-14
045LBB	IPC	-57	-37	40
045LBB	MTG-STG	-51	-34	4
045LBB	Oper	-42	14	22
045LBB	Orb	-36	35	-8
045LBB	Tri	-54	26	22
045LBB	vOTC	-42	-64	-11
046LBB	IPC	-27	-55	52
046LBB	MTG-STG	-51	-43	7
046LBB	Oper	-39	2	28
046LBB	Orb	-42	35	-11
046LBB	Tri	-51	23	16
046LBB	vOTC	-39	-70	-14
047LBB	IPC	-33	-55	52
047LBB	MTG-STG	-54	-46	4
047LBB	Oper	-39	17	19
047LBB	Orb	-39	38	-8
047LBB	Tri	-36	26	19
047LBB	vOTC	-39	-73	-14
04EB	IPC	-30	-46	43
04EB	MTG-STG	-51	-52	7
04EB	Oper	-54	11	22
04EB	Orb	-42	35	-14
04EB	Tri	-54	20	22
04EB	vOTC	-30	-70	-11
05EB	IPC	-30	-46	40
05EB	MTG-STG	-57	-40	16
05EB	Oper	-45	5	22
05EB	Orb	-45	32	-11
05EB	Tri	-51	29	16
05EB	vOTC	-30	-70	-11
06EB	IPC	-30	-58	46
06EB	MTG-STG	-63	-34	7
06EB	Oper	-54	14	10
06EB	Orb	-42	26	-8
06EB	Tri	-48	23	16
06EB	vOTC	-33	-64	-14
07EB	IPC	-33	-43	46
07EB	MTG-STG	-63	-40	10
07EB	Oper	-42	8	25
07EB	Orb	-45	29	-11
07EB	Tri	-42	26	10
07EB	vOTC	-27	-73	-11
081M	IPC	-33	-67	43
081M	MTG-STG	-57	-43	1
081M	Oper	-45	8	19
081M	Orb	-39	32	-8
081M	Tri	-42	26	19
081M	vOTC	-36	-61	-14
082M	IPC	-36	-49	49
082M	MTG-STG	-54	-40	10
082M	Oper	-39	8	25
082M	Orb	-33	29	-11
082M	Tri	-51	29	10
082M	vOTC	-45	-67	-11
083M	IPC	-33	-61	43
083M	MTG-STG	-54	-40	16
083M	Oper	-42	8	22
083M	Orb	-45	35	-8
083M	Tri	-39	35	7
083M	vOTC	-30	-67	-14
084M	IPC	-45	-40	49
084M	MTG-STG	-54	-49	7
084M	Oper	-39	5	28
084M	Orb	-36	32	-8
084M	Tri	-39	26	13
084M	vOTC	-39	-55	-14
085M	IPC	-36	-49	46
085M	MTG-STG	-48	-40	10
085M	Oper	-39	8	28
085M	Orb	-33	26	-8
085M	Tri	-39	17	28
085M	vOTC	-45	-58	-14
087M	IPC	-30	-55	52
087M	MTG-STG	-51	-37	7
087M	Oper	-54	11	25
087M	Orb	-42	26	-8
087M	Tri	-48	20	19
087M	vOTC	-33	-70	-14
088M	IPC	-30	-49	40
088M	MTG-STG	-54	-46	1
088M	Oper	-39	2	25
088M	Orb	-39	26	-11
088M	Tri	-51	23	19
088M	vOTC	-42	-64	-14
089M	IPC	-45	-46	43
089M	MTG-STG	-57	-34	1
089M	Oper	-45	14	16
089M	Orb	-48	23	-8
089M	Tri	-48	29	16
089M	vOTC	-39	-61	-11
091M	IPC	-30	-52	46
091M	MTG-STG	-57	-37	1
091M	Oper	-54	14	28
091M	Orb	-48	41	-5
091M	Tri	-48	23	22
091M	vOTC	-33	-73	-14
093M	IPC	-33	-52	52
093M	MTG-STG	-51	-37	4
093M	Oper	-57	8	25
093M	Orb	-30	29	-8
093M	Tri	-48	35	4
093M	vOTC	-36	-61	-14
096M	IPC	-30	-55	49
096M	MTG-STG	-51	-43	7
096M	Oper	-39	5	28
096M	Orb	-36	35	-8
096M	Tri	-54	23	25
096M	vOTC	-33	-70	-11
097M	IPC	-30	-58	46
097M	MTG-STG	-48	-49	10
097M	Oper	-57	14	22
097M	Orb	-42	35	-8
097M	Tri	-54	23	19
097M	vOTC	-39	-67	-14
098M	IPC	-33	-52	49
098M	MTG-STG	-57	-37	1
098M	Oper	-48	11	28
098M	Orb	-33	41	-8
098M	Tri	-48	41	7
098M	vOTC	-39	-70	-14
099M	IPC	-27	-49	49
099M	MTG-STG	-54	-37	10
099M	Oper	-45	11	10
099M	Orb	-45	32	-5
099M	Tri	-48	26	16
099M	vOTC	-39	-70	-14
09EB	IPC	-30	-49	52
09EB	MTG-STG	-51	-43	10
09EB	Oper	-48	11	7
09EB	Orb	-48	35	-11
09EB	Tri	-39	26	1
09EB	vOTC	-39	-58	-14
100M	IPC	-30	-58	49
100M	MTG-STG	-51	-40	7
100M	Oper	-45	11	22
100M	Orb	-48	29	-8
100M	Tri	-45	26	22
100M	vOTC	-39	-70	-14
101M	IPC	-36	-46	52
101M	MTG-STG	-54	-37	4
101M	Oper	-45	11	22
101M	Orb	-36	44	-5
101M	Tri	-45	32	16
101M	vOTC	-39	-61	-14
102M	IPC	-27	-55	40
102M	MTG-STG	-48	-43	-2
102M	Oper	-39	8	22
102M	Orb	-42	26	-5
102M	Tri	-45	23	7
102M	vOTC	-36	-73	-14
103M	IPC	-27	-67	43
103M	MTG-STG	-51	-43	16
103M	Oper	-51	17	34
103M	Orb	-33	41	-14
103M	Tri	-48	26	19
103M	vOTC	-33	-76	-11
104M	IPC	-30	-61	40
104M	MTG-STG	-51	-40	7
104M	Oper	-51	14	34
104M	Orb	-30	29	-5
104M	Tri	-51	23	25
104M	vOTC	-39	-61	-14
105M	IPC	-30	-67	46
105M	MTG-STG	-54	-40	1
105M	Oper	-57	14	22
105M	Orb	-39	26	-17
105M	Tri	-51	29	7
105M	vOTC	-39	-67	-14
106M	IPC	-45	-43	43
106M	MTG-STG	-57	-37	-8
106M	Oper	-48	8	25
106M	Orb	-39	35	-14
106M	Tri	-39	29	16
106M	vOTC	-42	-70	-11
